# Supplementary material for: Synthesis and the In Vitro Evaluation of Antitumor Activity of Novel Thiobenzanilides
Source: Molecules. 2023 Feb 16;28(4):1877. doi: 10.3390/molecules28041877 (PMC9963285; doi:10.3390/molecules28041877)
Supplement: Supplementary file 1 [file molecules-28-01877-s001.zip]

Archive with 1 entries (1 files):
- molecules-2116342-supplementary.xlsx
