# Supplementary material for: Synthesis and the In Vitro Evaluation of Antitumor Activity of Novel Thiobenzanilides
Source: Molecules. 2023 Feb 16;28(4):1877. doi: 10.3390/molecules28041877 (PMC9963285; doi:10.3390/molecules28041877)
Supplement: Supplementary file 1 [file molecules-28-01877-s001.zip › molecules-2116342-supplementary.xlsx]

## Sheet: swissadme 
Table S1. ADME parameters estimated using SwissADME for compounds 1-18 and for thiobenzanilides depicted in Figure 2 and 3.
		Physicochemical Properties										Lipophilicity						Water Solubility												Pharmacokinetics									Druglikeness						Medicinal Chemistry
Molecule	Canonical SMILES	Formula	MW	#Heavy atoms	#Aromatic heavy atoms	Fraction Csp3	#Rotatable bonds	#H-bond acceptors	#H-bond donors	MR	TPSA	iLOGP	XLOGP3	WLOGP	MLOGP	Silicos-IT Log P	Consensus Log P	ESOL Log S	ESOL Solubility (mg/ml)	ESOL Solubility (mol/l)	ESOL Class	Ali Log S	Ali Solubility (mg/ml)	Ali Solubility (mol/l)	Ali Class	Silicos-IT LogSw	Silicos-IT Solubility (mg/ml)	Silicos-IT Solubility (mol/l)	Silicos-IT class	GI absorption	BBB permeant	Pgp substrate	CYP1A2 inhibitor	CYP2C19 inhibitor	CYP2C9 inhibitor	CYP2D6 inhibitor	CYP3A4 inhibitor	log Kp (cm/s)	Lipinski #violations	Ghose #violations	Veber #violations	Egan #violations	Muegge #violations	Bioavailability Score	PAINS #alerts	Brenk #alerts	Leadlikeness #violations	Synthetic Accessibility
1	[O-][N+](=O)c1ccccc1C(=S)Nc1ccc(cc1)Cc1ccccc1	C20H16N2O2S	348.42	25	18	0.05	6	2	1	106.3	89.94	2.6	5.11	4.78	3.84	3.84	4.03	-5.36	0.00153	4.4e-06	Moderately soluble	-6.74	6.3e-05	1.81e-07	Poorly soluble	-7.38	1.45e-05	4.16e-08	Poorly soluble	High	No	No	Yes	Yes	Yes	Yes	Yes	-4.8	0	0	0	0	1	0.55	0	3	1	2.85
2	[O-][N+](=O)c1ccccc1C(=S)Nc1ccc(cc1)Oc1ccccc1	C19H14N2O3S	350.39	25	18	0	6	3	1	103.36	99.17	2.66	4.71	4.98	3.32	2.99	3.73	-5.12	0.00268	7.65e-06	Moderately soluble	-6.52	0.000105	3.01e-07	Poorly soluble	-6.72	6.74e-05	1.92e-07	Poorly soluble	High	No	No	Yes	Yes	Yes	Yes	Yes	-5.09	0	0	0	0	0	0.55	0	3	2	2.74
3	CCCCCCCCc1ccc(cc1)NC(=S)c1ccccc1[N+](=O)[O-]	C21H26N2O2S	370.51	26	12	0.38	11	2	1	115.46	89.94	3.88	7.23	6.09	4.28	5.1	5.32	-6.31	0.000182	4.93e-07	Poorly soluble	-8.94	4.23e-07	1.14e-09	Poorly soluble	-7.66	8.03e-06	2.17e-08	Poorly soluble	High	No	No	Yes	Yes	Yes	Yes	Yes	-3.43	1	1	1	1	1	0.55	0	3	3	3.16
4	CCCCCCCCOc1ccc(cc1)NC(=S)c1ccccc1[N+](=O)[O-]	C21H26N2O3S	386.51	27	12	0.38	12	3	1	116.99	99.17	3.96	6.57	5.93	3.72	4.65	4.97	-5.91	0.000473	1.22e-06	Moderately soluble	-8.45	1.37e-06	3.54e-09	Poorly soluble	-7.39	1.57e-05	4.06e-08	Poorly soluble	Low	No	No	Yes	Yes	Yes	Yes	Yes	-3.99	0	1	1	1	1	0.55	0	3	3	3.18
5	[O-][N+](=O)c1ccccc1C(=S)Nc1ccccc1	C13H10N2O2S	258.3	18	12	0	4	2	1	76.85	89.94	1.75	3.19	3.19	2.35	1.86	2.47	-3.68	0.0539	0.000209	Soluble	-4.75	0.00459	1.78e-05	Moderately soluble	-4.5	0.00813	3.15e-05	Moderately soluble	High	No	No	Yes	Yes	Yes	No	No	-5.61	0	0	0	0	0	0.55	0	3	0	2.39
6	CCCCCCCCc1ccc(cc1)NC(=S)c1ccccc1C(F)(F)F	C22H26F3NS	393.51	27	12	0.41	11	3	1	111.64	44.12	4.37	8.29	8.36	6.27	8.35	7.13	-7.11	3.09e-05	7.85e-08	Poorly soluble	-9.08	3.27e-07	8.31e-10	Poorly soluble	-9.15	2.77e-07	7.05e-10	Poorly soluble	Low	No	Yes	Yes	Yes	No	No	No	-2.81	1	1	1	1	1	0.55	0	1	3	2.82
7	CCCCCCCCOc1ccc(cc1)NC(=S)c1ccccc1C(F)(F)F	C22H26F3NOS	409.51	28	12	0.41	12	4	1	113.17	53.35	4.5	7.63	8.19	5.61	7.9	6.77	-6.71	7.97e-05	1.95e-07	Poorly soluble	-8.59	1.05e-06	2.58e-09	Poorly soluble	-8.88	5.41e-07	1.32e-09	Poorly soluble	Low	No	No	Yes	No	Yes	Yes	Yes	-3.38	1	1	1	1	1	0.55	0	1	3	2.89
8	S=C(c1ccccc1C(F)(F)F)Nc1ccccc1	C14H10F3NS	281.3	19	12	0.07	4	3	1	73.03	44.12	2.5	3.53	5.45	4.45	5.07	4.2	-4.01	0.0274	9.74e-05	Moderately soluble	-4.14	0.0203	7.23e-05	Moderately soluble	-6	0.000281	9.98e-07	Poorly soluble	High	Yes	No	Yes	Yes	Yes	Yes	No	-5.51	1	0	0	0	0	0.55	0	1	1	1.98
9	S=C(c1ccccc1C(F)(F)F)Nc1ccc(cc1)Oc1ccccc1	C20H14F3NOS	373.39	26	18	0.05	6	4	1	99.54	53.35	3.47	5.06	7.25	4.96	6.22	5.39	-5.46	0.0013	3.47e-06	Moderately soluble	-5.92	0.000447	1.2e-06	Moderately soluble	-8.21	2.33e-06	6.24e-09	Poorly soluble	Low	No	No	Yes	Yes	Yes	Yes	Yes	-4.99	1	1	0	1	1	0.55	0	1	2	2.42
10	S=C(c1ccccc1)Nc1ccc(cc1)Cc1ccccc1	C20H17NS	303.42	22	18	0.05	5	0	1	97.48	44.12	3.28	4.95	4.87	5.02	6.04	4.83	-5.12	0.00233	7.67e-06	Moderately soluble	-5.61	0.000737	2.43e-06	Moderately soluble	-8.03	2.85e-06	9.4e-09	Poorly soluble	High	Yes	No	Yes	Yes	Yes	Yes	Yes	-4.64	1	0	0	0	0	0.55	0	1	1	2.14
11	S=C(c1ccccc1)Nc1ccc(cc1)Oc1ccccc1	C19H15NOS	305.39	22	18	0	5	1	1	94.54	53.35	3.38	4.56	5.08	4.4	5.19	4.52	-4.88	0.00401	1.31e-05	Moderately soluble	-5.4	0.00121	3.95e-06	Moderately soluble	-7.36	1.33e-05	4.35e-08	Poorly soluble	High	Yes	No	Yes	Yes	Yes	Yes	Yes	-4.93	1	0	0	0	0	0.55	0	1	1	2.08
12	CCCCCCCCc1ccc(cc1)NC(=S)c1ccccc1	C21H27NS	325.51	23	12	0.38	10	0	1	106.64	44.12	4.25	7.08	6.19	5.47	7.23	6.04	-6.04	0.000294	9.02e-07	Poorly soluble	-7.82	4.87e-06	1.5e-08	Poorly soluble	-8.31	1.58e-06	4.85e-09	Poorly soluble	High	No	No	Yes	Yes	Yes	Yes	Yes	-3.26	1	1	0	1	1	0.55	0	1	2	2.47
13	CCCCCCCCOc1ccc(cc1)NC(=S)c1ccccc1	C21H27NOS	341.51	24	12	0.38	11	1	1	108.17	53.35	4.31	6.75	6.02	4.81	6.78	5.73	-5.85	0.000478	1.4e-06	Moderately soluble	-7.68	7.2e-06	2.11e-08	Poorly soluble	-8.04	3.08e-06	9.02e-09	Poorly soluble	High	No	No	Yes	Yes	Yes	Yes	Yes	-3.59	1	1	1	1	1	0.55	0	1	2	2.59
14	S=C(c1ccccc1)Nc1ccccc1	C13H11NS	213.3	15	12	0	3	0	1	68.03	44.12	2.44	3.03	3.28	3.53	4.07	3.27	-3.47	0.0731	0.000342	Soluble	-3.62	0.0509	0.000239	Soluble	-5.12	0.0016	7.5e-06	Moderately soluble	High	Yes	No	Yes	Yes	Yes	No	No	-5.45	0	0	0	0	0	0.55	0	1	1	1.51
15	S=C(c1cc(cc(c1)[N+](=O)[O-])[N+](=O)[O-])Nc1ccc(cc1)Cc1ccccc1	C20H15N3O4S	393.42	28	18	0.05	7	4	1	115.12	135.76	2.26	4.94	4.69	2.88	1.68	3.29	-5.41	0.00155	3.93e-06	Moderately soluble	-7.53	1.17e-05	2.96e-08	Poorly soluble	-6.73	7.38e-05	1.87e-07	Poorly soluble	Low	No	No	No	Yes	Yes	No	Yes	-5.19	0	0	0	1	0	0.55	0	3	2	2.96
16	CCCCCCCCc1ccc(cc1)NC(=S)c1cc(cc(c1)[N+](=O)[O-])[N+](=O)[O-]	C21H25N3O4S	415.51	29	12	0.38	12	4	1	124.28	135.76	3.24	7.06	6	3.32	2.99	4.52	-6.38	0.000174	4.19e-07	Poorly soluble	-9.73	7.77e-08	1.87e-10	Poorly soluble	-7.01	4.1e-05	9.86e-08	Poorly soluble	Low	No	Yes	Yes	Yes	No	No	Yes	-3.82	0	1	1	2	1	0.55	0	3	3	3.27
17	CCCCCCCCOc1ccc(cc1)NC(=S)c1cc(cc(c1)[N+](=O)[O-])[N+](=O)[O-]	C21H25N3O5S	431.51	30	12	0.38	13	5	1	125.81	144.99	3.31	6.4	5.84	2.8	2.54	4.18	-5.99	0.000446	1.03e-06	Moderately soluble	-9.24	2.5e-07	5.79e-10	Poorly soluble	-6.73	8e-05	1.85e-07	Poorly soluble	Low	No	Yes	Yes	Yes	Yes	Yes	Yes	-4.39	0	1	2	1	1	0.55	0	3	3	3.3
18	S=C(c1cc(cc(c1)[N+](=O)[O-])[N+](=O)[O-])Nc1ccccc1	C13H9N3O4S	303.29	21	12	0	5	4	1	85.67	135.76	1.48	2.69	3.1	1.39	-0.29	1.67	-3.51	0.0942	0.00031	Soluble	-5.19	0.00194	6.4e-06	Moderately soluble	-3.87	0.0413	0.000136	Soluble	Low	No	No	No	Yes	Yes	No	Yes	-6.24	0	0	0	1	0	0.55	0	3	0	2.5
Figure 2 R1=Br	Brc1ccc(cc1)NC(=S)c1ccc(cc1)N(=O)=O	C13H9BrN2O2S	337.19	19	12	0	4	2	1	84.55	89.94	2.45	3.55	4.48	3.75	2.93	3.43	-4.37	0.0144	4.26e-05	Moderately soluble	-5.12	0.00254	7.52e-06	Moderately soluble	-5.8	0.000537	1.59e-06	Moderately soluble	High	No	No	Yes	Yes	Yes	No	No	-5.84	0	0	0	0	0	0.55	0	2	1	1.97
Figure 2 R1=CF3	S=C(c1ccc(cc1)[N+](=O)[O-])Nc1ccc(cc1)C(F)(F)F	C14H9F3N2O2S	326.29	22	12	0.07	5	5	1	81.85	89.94	2.23	4.07	5.36	3.26	2.92	3.57	-4.5	0.0103	3.16e-05	Moderately soluble	-5.66	0.000708	2.17e-06	Moderately soluble	-5.36	0.00142	4.37e-06	Moderately soluble	High	No	No	Yes	Yes	Yes	No	Yes	-5.4	0	0	0	0	0	0.55	0	3	1	2.16
Figure 2 R1=NO2	S=C(c1ccc(cc1)[N+](=O)[O-])Nc1ccc(cc1)[N+](=O)[O-]	C13H9N3O4S	303.29	21	12	0	5	4	1	85.67	135.76	1.67	2.69	3.1	1.39	-0.29	1.71	-3.51	0.0942	0.00031	Soluble	-5.19	0.00194	6.4e-06	Moderately soluble	-3.87	0.0413	0.000136	Soluble	Low	No	No	No	Yes	Yes	No	Yes	-6.24	0	0	0	1	0	0.55	0	3	0	2.08
Figure3 R3'=OCH3	COc1ccc(cc1)NC(=S)c1cccc(c1)NC(=S)c1ccc(cc1)OC	C22H20N2O2S2	408.54	28	18	0.09	8	2	2	122.59	106.7	3.63	4.73	4.9	3.53	6.35	4.63	-5.3	0.00204	5.01e-06	Moderately soluble	-6.7	8.15e-05	1.99e-07	Poorly soluble	-8.01	4e-06	9.79e-09	Poorly soluble	High	No	No	Yes	Yes	Yes	Yes	Yes	-5.43	0	0	0	0	0	0.55	0	1	3	2.55
Figure3 R3'= F	Fc1ccc(cc1)NC(=S)c1cccc(c1)NC(=S)c1ccc(cc1)F	C20H14F2N2S2	384.47	26	18	0	6	2	2	109.53	88.24	3.27	4.99	6	5.04	7.07	5.27	-5.48	0.00126	3.28e-06	Moderately soluble	-6.58	0.000101	2.62e-07	Poorly soluble	-8.33	1.79e-06	4.66e-09	Poorly soluble	High	No	No	Yes	Yes	Yes	No	Yes	-5.1	1	1	0	1	0	0.55	0	1	2	2.44

## Sheet: pKCSM
Table S2. ADME parameters estimated using pkCSM for compounds 1-18 and for thiobenzanilides depicted in Figure 2 and 3.
		Molecule Properties						Absorption							Distribution				Metabolism							Excretion		Toxicity
Molecule	Canonical SMILES	MOL_WEIGHT	LOGP	#ROTATABLE_BONDS	#ACCEPTORS	#DONORS	SURFACE_AREA	Water solubility	Caco2 permeability	Intestinal absorption (human)	Skin Permeability	P-glycoprotein substrate	P-glycoprotein I inhibitor	P-glycoprotein II inhibitor	VDss (human)	Fraction unbound (human)	BBB permeability	CNS permeability	CYP2D6 substrate	CYP3A4 substrate	CYP1A2 inhibitior	CYP2C19 inhibitior	CYP2C9 inhibitior	CYP2D6 inhibitior	CYP3A4 inhibitior	Total Clearance	Renal OCT2 substrate	AMES toxicity	Max. tolerated dose (human)	hERG I inhibitor	hERG II inhibitor	Oral Rat Acute Toxicity (LD50)	Oral Rat Chronic Toxicity (LOAEL)	Hepatotoxicity	Skin Sensitisation	T.Pyriformis toxicity	Minnow toxicity
1	[O-][N+](=O)c1ccccc1C(=S)Nc1ccc(cc1)Cc1ccccc1	348.427	4.9732	5	3	1	150.837	-5.823	1.01	91.706	-2.748	Yes	Yes	Yes	0.108	0.01	-0.177	-1.61	No	Yes	Yes	Yes	Yes	Yes	Yes	-0.032	No	Yes	0.396	No	Yes	2.223	1.258	No	No	0.509	0.208
2	[O-][N+](=O)c1ccccc1C(=S)Nc1ccc(cc1)Oc1ccccc1	350.399	5.1747	5	4	1	149.586	-5.889	0.304	91.171	-2.739	Yes	Yes	Yes	0.008	0	-0.244	-1.664	No	Yes	Yes	Yes	Yes	Yes	Yes	-0.049	No	Yes	0.278	No	Yes	2.491	1.234	Yes	No	0.592	0.07
3	CCCCCCCCc1ccc(cc1)NC(=S)c1ccccc1[N+](=O)[O-]	370.518	6.2854	10	3	1	160.335	-5.894	0.945	89.056	-2.734	Yes	Yes	Yes	0.707	0	-0.477	-1.873	No	Yes	Yes	Yes	Yes	No	No	0.175	No	Yes	0.318	No	Yes	3.289	1.003	No	No	0.721	-0.928
4	CCCCCCCCOc1ccc(cc1)NC(=S)c1ccccc1[N+](=O)[O-]	386.517	6.1217	11	4	1	165.448	-6.111	0.248	88.47	-2.721	Yes	Yes	Yes	0.621	0	-0.496	-2.094	No	Yes	Yes	Yes	Yes	No	Yes	0.308	No	Yes	0.263	No	No	3.49	1.305	Yes	No	0.739	-1.96
5	[O-][N+](=O)c1ccccc1C(=S)Nc1ccccc1	258.302	3.3824	3	3	1	109.415	-4.529	1.348	91.993	-2.69	No	No	No	0.225	0	-0.059	-1.836	No	Yes	Yes	Yes	Yes	No	No	0.164	No	Yes	0.538	No	No	2.374	1.389	No	No	1.872	0.035
6	CCCCCCCCc1ccc(cc1)NC(=S)c1ccccc1C(F)(F)F	393.518	7.396	9	1	1	164.543	-6.575	1.021	87.701	-2.667	Yes	Yes	Yes	1.045	0	1.061	-1.299	No	Yes	Yes	Yes	Yes	No	No	0.119	No	No	0.75	No	Yes	2.459	0.527	No	No	1.095	-0.767
7	CCCCCCCCOc1ccc(cc1)NC(=S)c1ccccc1C(F)(F)F	409.517	7.2323	10	2	1	169.657	-6.718	1.239	87.115	-2.632	No	Yes	Yes	0.995	0	0.85	-1.406	No	Yes	Yes	Yes	No	No	Yes	0.253	Yes	No	0.683	No	Yes	2.676	0.818	Yes	No	1.209	-1.446
8	S=C(c1ccccc1C(F)(F)F)Nc1ccccc1	281.302	4.493	2	1	1	113.624	-5.322	1.648	89.36	-2.261	No	No	No	0.439	0.004	0.68	-1.38	No	Yes	Yes	Yes	Yes	No	No	0.108	No	No	0.719	No	No	2.497	1.024	No	No	2.401	1.077
9	S=C(c1ccccc1C(F)(F)F)Nc1ccc(cc1)Oc1ccccc1	373.399	6.2853	4	2	1	153.794	-6.677	1.036	88.585	-2.698	Yes	Yes	Yes	0.184	0.014	0.565	-1.169	No	Yes	Yes	Yes	Yes	No	Yes	-0.105	No	Yes	0.596	No	Yes	2.045	0.752	Yes	No	0.616	0.39
10	S=C(c1ccccc1)Nc1ccc(cc1)Cc1ccccc1	303.43	5.065	4	1	1	136.184	-6.418	1.626	92.543	-2.735	Yes	No	Yes	0.021	0.003	0.981	-0.956	No	Yes	Yes	Yes	No	Yes	Yes	-0.077	No	Yes	0.472	No	Yes	1.969	0.551	Yes	No	0.549	0.422
11	S=C(c1ccccc1)Nc1ccc(cc1)Oc1ccccc1	305.402	5.2665	4	2	1	134.933	-6.161	1.762	91.674	-2.708	Yes	No	Yes	-0.026	0	0.603	-1.065	No	Yes	Yes	Yes	Yes	No	Yes	-0.093	No	Yes	0.313	No	Yes	1.995	0.669	Yes	No	0.726	0.379
12	CCCCCCCCc1ccc(cc1)NC(=S)c1ccccc1	325.521	6.3772	9	1	1	145.682	-5.988	1.547	90.974	-2.63	Yes	Yes	Yes	1.115	0	1.093	-1.354	No	Yes	Yes	Yes	Yes	No	Yes	0.127	No	No	0.876	No	Yes	2.152	0.751	No	Yes	1.093	-0.654
13	CCCCCCCCOc1ccc(cc1)NC(=S)c1ccccc1	341.52	6.2135	10	2	1	150.795	-6.023	1.235	90.388	-2.592	No	Yes	No	1.066	0	0.884	-1.461	No	Yes	Yes	Yes	No	No	Yes	0.261	Yes	No	0.796	No	Yes	2.303	0.613	Yes	Yes	1.304	-1.333
14	S=C(c1ccccc1)Nc1ccccc1	213.305	3.4742	2	1	1	94.762	-3.956	1.595	92.449	-2.327	No	No	No	0.493	0.074	0.71	-1.299	No	Yes	Yes	Yes	No	No	No	0.116	Yes	No	0.541	No	No	2.31	1.179	No	Yes	1.634	0.423
15	S=C(c1cc(cc(c1)[N+](=O)[O-])[N+](=O)[O-])Nc1ccc(cc1)Cc1ccccc1	393.424	4.8814	6	5	1	165.49	-5.702	1.102	96.904	-2.735	Yes	Yes	Yes	-0.311	0.122	-0.73	-1.955	No	Yes	Yes	No	No	No	No	0.043	No	Yes	0.494	No	Yes	2.461	1.178	Yes	No	0.292	0.353
16	CCCCCCCCc1ccc(cc1)NC(=S)c1cc(cc(c1)[N+](=O)[O-])[N+](=O)[O-]	415.515	6.1936	11	5	1	174.988	-5.433	-0.513	95.48	-2.736	Yes	Yes	Yes	0.315	0	-0.668	-2.107	No	Yes	No	Yes	No	No	No	0.252	No	Yes	0.01	No	Yes	3.471	0.962	No	No	0.412	-0.912
17	CCCCCCCCOc1ccc(cc1)NC(=S)c1cc(cc(c1)[N+](=O)[O-])[N+](=O)[O-]	431.514	6.0299	12	6	1	180.101	-5.778	-0.587	94.484	-2.733	Yes	Yes	Yes	0.187	0	-0.846	-2.328	No	Yes	No	Yes	Yes	No	Yes	0.385	No	Yes	-0.08	No	Yes	3.519	1.252	Yes	No	0.419	-2.261
18	S=C(c1cc(cc(c1)[N+](=O)[O-])[N+](=O)[O-])Nc1ccccc1	303.299	3.2906	4	5	1	124.068	-4.614	1.044	90.859	-2.728	Yes	No	Yes	0.323	0	-0.686	-2.171	No	Yes	Yes	Yes	Yes	No	No	0.239	No	Yes	0.122	No	No	2.376	1.443	No	No	0.984	0.779
Figure 2 R1=Br	Brc1ccc(cc1)NC(=S)c1ccc(cc1)N(=O)=O	337.198	4.1449	3	3	1	123.283	-4.544	1.355	89.195	-2.686	Yes	No	No	0.393	0	-0.106	-1.712	No	Yes	Yes	Yes	Yes	No	No	-0.137	No	Yes	0.502	No	No	3.096	1.238	No	No	1.784	0.497
Figure 2 R1=CF3	S=C(c1ccc(cc1)[N+](=O)[O-])Nc1ccc(cc1)C(F)(F)F	326.299	4.4012	3	3	1	128.277	-5.29	1.422	87.108	-2.675	Yes	No	No	0.374	0	-0.044	-1.741	No	Yes	Yes	Yes	Yes	Yes	No	-0.066	No	Yes	0.483	No	No	2.614	1.228	No	No	1.615	1.553
Figure 2 R1=NO2	S=C(c1ccc(cc1)[N+](=O)[O-])Nc1ccc(cc1)[N+](=O)[O-]	303.299	3.2906	4	5	1	124.068	-4.604	1.047	90.794	-2.726	Yes	No	Yes	0.317	0	-0.688	-2.145	No	Yes	Yes	Yes	Yes	No	No	0.031	No	Yes	0.216	No	No	2.326	1.487	No	No	0.929	1.741
Figure3 R3'=OCH3	COc1ccc(cc1)NC(=S)c1cccc(c1)NC(=S)c1ccc(cc1)OC	408.548	5.279	6	4	2	175.05	-4.694	1.175	91.367	-2.739	Yes	Yes	Yes	0.12	0	0.092	-1.298	No	Yes	Yes	Yes	Yes	No	Yes	-0.141	No	No	-0.018	No	Yes	2.391	1.291	Yes	No	0.532	0.349
Figure3 R3'= F	Fc1ccc(cc1)NC(=S)c1cccc(c1)NC(=S)c1ccc(cc1)F	384.476	5.54	4	2	2	160.424	-4.887	0.97	89.645	-2.734	Yes	Yes	Yes	-0.021	0	0.937	-1.169	Yes	Yes	Yes	Yes	Yes	No	No	-0.501	No	No	0.191	No	Yes	2.413	1.439	No	No	0.643	1.188
